# Supplementary material for: Synthesizing Electronic Health Records for Predictive Models in Low-Middle-Income Countries (LMICs)
Source: Biomedicines. 2023 Jun 18;11(6):1749. doi: 10.3390/biomedicines11061749 (PMC10295936; doi:10.3390/biomedicines11061749)
Supplement: Supplementary file 1 [file biomedicines-11-01749-s001.zip]

Archive with 1 entries (1 files):
- biomedicines-2427240-supplementary.pdf
